# Supplementary material for: DNA methylation variations of DNA damage response correlate survival and local immune status in melanomas
Source: Immun Inflamm Dis. 2024 Sep 10;12(9):e1331. doi: 10.1002/iid3.1331 (PMC11386344; doi:10.1002/iid3.1331)
Supplement: Supplementary file 1 — Supporting information. [file IID3-12-e1331-s004.xlsx]

## Sheet: sheet1
Name	RefGene_Name	SD in TCGA	univariate Cox regression analysis in TCGA	p-value	Relation to Gene genomic location	Relation to CpG Island	Pearson coefficients between DNA methylation and gene expression	633-CpG	189-CpG	36-CpG	4-CpG
cg21074190	CDK2	0.242868	-0.15	0	TSS1500	Shore	-0.692656	yes	yes	yes
cg19751789	LDLR	0.266612	0.058	0.046	1stExon	Shore	-0.691632	yes	yes	yes
cg01812894	ALDH1A1	0.201577	0.102	0.021	Body	Open sea	-0.645839	yes	yes	yes
cg20799917	GALM	0.226395	0.084	0.048	5'UTR	Open sea	-0.613181	yes	yes	yes
cg00689225	NFKBIA	0.231955	0.117	0.003	TSS1500	Shore	-0.596706	yes	yes	yes
cg01574233	CDK2	0.231729	-0.167	0	1stExon	Shore	-0.564076	yes	yes	yes
cg16190688	CDK2	0.270431	-0.135	0	TSS1500	Shore	-0.562619	yes	yes	yes
cg08457620	RTN4RL1	0.229889	-0.079	0.038	TSS200	Shore	-0.561784	yes	yes	yes
cg16518861	NFKBIA	0.224393	0.091	0.034	3'UTR	Shore	-0.530984	yes	yes	yes
cg00300298	BCL2L1	0.235427	0.076	0.05	Body	Shore	-0.506735	yes	yes	yes
cg12377256	CDK2	0.24602	-0.138	0	Body	Shore	-0.469501	yes	yes	yes
cg18787420	BCL2L1	0.221365	0.123	0.005	Body	Shore	-0.456173	yes	yes	yes
cg27182012	LMNA	0.22011	-0.108	0.013	Body	Open sea	-0.45066	yes	yes	yes
cg12873919	BCL2L1	0.234178	0.122	0.002	3'UTR	Shore	-0.44122	yes	yes	yes	yes
cg20036996	PUF60	0.215436	-0.103	0.013	TSS1500	Open sea	-0.431621	yes	yes	yes
cg17859448	S1PR1	0.245322	0.119	0.002	TSS200	Shore	-0.405931	yes	yes	yes
cg08100159	ITGB1BP1	0.230659	-0.145	0	3'UTR	Shelf	-0.402595	yes	yes	yes
cg27645858	COPS8	0.201294	-0.198	0	TSS1500	Open sea	-0.378316	yes	yes	yes
cg03752885	DAPK3	0.213829	-0.215	0	Body	Shore	-0.374596	yes	yes	yes
cg23235142	CCM2	0.220121	0.129	0.002	TSS200	Open sea	-0.350191	yes	yes	yes
cg04819351	C15orf41	0.217386	-0.101	0.019	5'UTR	Shore	-0.348418	yes	yes	yes
cg02190353	SLC25A37	0.260536	-0.07	0.034	Body	Open sea	-0.347251	yes	yes	yes
cg25473596	AGK	0.206471	0.151	0	TSS1500	Shore	-0.343817	yes	yes	yes	yes
cg26585416	DAPK3	0.229253	-0.206	0	TSS1500	Shore	-0.339317	yes	yes	yes	yes
cg08989214	ZCCHC14	0.218359	-0.117	0.001	TSS200	Open sea	-0.330989	yes	yes	yes
cg00762605	NHEJ1	0.21591	-0.134	0.003	3'UTR	Shelf	-0.327779	yes	yes	yes
cg18399218	CLCN3	0.204572	-0.148	0.001	TSS1500	Open sea	-0.325827	yes	yes	yes
cg09861583	RAMP1	0.249221	-0.077	0.024	5'UTR	Shore	-0.324252	yes	yes	yes
cg14485744	EXT1	0.211193	-0.116	0.002	Body	Open sea	-0.318993	yes	yes	yes	yes
cg21410633	CAP1	0.209065	0.081	0.036	TSS1500	Open sea	-0.317309	yes	yes	yes
cg25835351	SEPHS1	0.223964	-0.141	0.001	TSS200	Open sea	-0.308005	yes	yes	yes
cg06871919	C5orf22	0.220879	-0.151	0	Body	Open sea	-0.30632	yes	yes	yes
cg19619387	RTN4RL1	0.228309	0.094	0.017	Body	Island	0.304751	yes	yes	yes
cg24816460	CDYL	0.206682	0.087	0.016	TSS200	Island	0.359954	yes	yes	yes
cg06276653	FAM135B	0.228344	-0.115	0.004	TSS200	Open sea	0.454319	yes	yes	yes
cg23434592	FAM135B	0.227106	-0.117	0.003	TSS200	Open sea	0.477288	yes	yes	yes
cg14787880	BMPR2	0.2285	-0.146	0	Body	Shore	-0.29521	yes	yes
cg18745416	ESR1	0.240593	-0.108	0.005	Body	Open sea	-0.29439	yes	yes
cg07460992	ZCCHC14	0.266654	-0.136	0	Body	Open sea	-0.293174	yes	yes
cg00971332	TMPRSS13	0.204279	-0.136	0.003	Body	Open sea	-0.292051	yes	yes
cg19532212	RAD51C	0.229007	-0.064	0.031	5'UTR	Shore	-0.29028	yes	yes
cg04304036	SLC7A6OS	0.227922	-0.191	0	Body	Open sea	-0.289081	yes	yes
cg16332224	MOCS3	0.208996	-0.093	0.026	TSS200	Shore	-0.283782	yes	yes
cg13982505	GIGYF2	0.215828	-0.113	0.005	TSS1500	Open sea	-0.283332	yes	yes
cg17396707	LIG1	0.245495	-0.149	0	TSS200	Shore	-0.282393	yes	yes
cg01246617	HSPB3	0.218378	-0.075	0.04	Body	Open sea	-0.280142	yes	yes
cg18397998	C1orf86	0.222432	-0.083	0.032	TSS1500	Shore	-0.276067	yes	yes
cg27109284	NPEPPS	0.205077	-0.139	0.004	Body	Open sea	-0.271205	yes	yes
cg12709880	NPC1	0.217977	-0.103	0.02	TSS1500	Shelf	-0.269323	yes	yes
cg16784745	COPZ1	0.206463	-0.094	0.018	TSS200	Open sea	-0.268798	yes	yes
cg22071194	MOCS3	0.235757	-0.08	0.024	3'UTR	Island	-0.268237	yes	yes
cg08196561	ZCCHC14	0.216841	-0.138	0	Body	Open sea	-0.265748	yes	yes
cg08160706	ZC3H7A	0.223312	-0.138	0.002	Body	Open sea	-0.260762	yes	yes
cg00533390	HNRNPU	0.210925	-0.156	0	Body	Shore	-0.258765	yes	yes
cg12489915	SPAG9	0.243528	-0.177	0	5'UTR	Shelf	-0.257762	yes	yes
cg01855010	ZCCHC14	0.202522	-0.113	0.006	3'UTR	Open sea	-0.257171	yes	yes
cg16991858	ADSS	0.237816	-0.079	0.033	TSS200	Shelf	-0.255989	yes	yes
cg21024311	MIB1	0.230843	-0.133	0.002	Body	Open sea	-0.25351	yes	yes
cg19244380	AMBRA1	0.247155	-0.084	0.015	Body	Shelf	-0.248979	yes	yes
cg25426203	BMPR1A	0.203688	-0.117	0.003	Body	Open sea	-0.242849	yes	yes
cg20348298	TSSC1	0.205847	-0.095	0.003	TSS200	Open sea	-0.242084	yes	yes
cg09182455	CORO1C	0.220473	-0.131	0.003	Body	Open sea	-0.241637	yes	yes
cg13357249	PIP5K1A	0.217919	-0.107	0.017	Body	Shore	-0.235706	yes	yes
cg05501617	IRF2	0.215434	0.095	0.019	TSS1500	Open sea	-0.226499	yes	yes
cg00947599	GNA12	0.238186	-0.162	0	TSS1500	Island	-0.222459	yes	yes
cg03096285	MAEA	0.211601	-0.147	0.001	5'UTR	Island	-0.21885	yes	yes
cg07233933	CPEB4	0.208406	-0.103	0.024	5'UTR	Open sea	-0.218575	yes	yes
cg11130630	KCTD10	0.215647	-0.146	0.001	Body	Open sea	-0.217956	yes	yes
cg08161546	ESR1	0.21601	-0.11	0.014	Body	Open sea	-0.216063	yes	yes
cg05923681	PBRM1	0.218209	-0.124	0.005	TSS1500	Open sea	-0.215796	yes	yes
cg00767000	ZCCHC14	0.292703	-0.124	0	5'UTR	Open sea	-0.214272	yes	yes
cg16732884	ATP6V0C	0.206342	-0.121	0.006	Body	Island	-0.208117	yes	yes
cg21143896	GNA12	0.271069	-0.126	0	TSS1500	Shore	-0.207349	yes	yes
cg16088123	HIST1H1B	0.243557	-0.07	0.032	5'UTR	Shore	-0.20644	yes	yes
cg02088626	PARP1	0.293808	-0.105	0	TSS200	Shore	-0.20572	yes	yes
cg08239375	SUPT7L	0.231794	-0.096	0.021	Body	Shore	-0.205436	yes	yes
cg06611115	ESR1	0.248587	-0.117	0.001	Body	Open sea	-0.189507	yes	yes
cg00470044	BRE	0.219979	-0.214	0	Body	Open sea	-0.189483	yes	yes
cg10625666	SLC39A10	0.204471	-0.108	0.017	TSS200	Shore	-0.188945	yes	yes
cg24644113	TADA1	0.248897	-0.082	0.019	TSS200	Shelf	-0.188016	yes	yes
cg26549084	FNDC3B	0.211925	-0.124	0.003	TSS200	Shore	-0.183719	yes	yes
cg04011338	RAMP1	0.228892	0.114	0.005	TSS200	Open sea	-0.180759	yes	yes
cg12433575	VARS2	0.210892	-0.138	0.002	3'UTR	Shore	-0.179122	yes	yes
cg08432509	RTEL1	0.201454	-0.198	0	TSS200	Island	-0.178022	yes	yes
cg07165066	SACS	0.263881	0.114	0.001	Body	Shelf	-0.177237	yes	yes
cg03876150	MAP4K4	0.202533	-0.12	0.006	Body	Open sea	-0.175792	yes	yes
cg14307853	CKS2	0.227539	-0.081	0.05	Body	Shore	-0.171119	yes	yes
cg08198377	TMX1	0.231733	0.084	0.03	TSS1500	Shore	-0.168784	yes	yes
cg03179450	TSSC1	0.20107	-0.151	0	1stExon	Open sea	-0.16207	yes	yes
cg21618549	UBE2M	0.215462	-0.095	0.029	TSS1500	Shore	-0.160992	yes	yes
cg21776577	XPR1	0.208744	-0.111	0.014	Body	Open sea	-0.15955	yes	yes
cg11095658	RAD54L2	0.212231	-0.133	0.004	Body	Open sea	-0.158411	yes	yes
cg07225255	SERF2	0.200027	-0.094	0.047	5'UTR	Shore	-0.158155	yes	yes
cg27255275	NFRKB	0.201566	-0.122	0.014	TSS1500	Shore	-0.155932	yes	yes
cg05293216	FANCG	0.258616	-0.11	0.001	TSS1500	Shore	-0.151727	yes	yes
cg25345422	UBE2M	0.201601	-0.091	0.043	TSS1500	Shore	-0.147867	yes	yes
cg24631526	LIME1	0.204985	0.177	0	5'UTR	Shore	-0.146049	yes	yes
cg08780063	TRIM37	0.209287	-0.129	0.008	3'UTR	Open sea	-0.146032	yes	yes
cg15563355	SERF2	0.228623	-0.093	0.018	Body	Shore	-0.139592	yes	yes
cg21280914	USP14	0.218111	-0.147	0	TSS200	Open sea	-0.136579	yes	yes
cg05650999	CSNK1A1	0.220744	-0.082	0.035	Body	Open sea	-0.135882	yes	yes
cg15381326	COG5	0.206271	-0.142	0.002	TSS200	Shore	-0.134742	yes	yes
cg17862837	BRE	0.205779	-0.174	0	TSS200	Open sea	-0.126827	yes	yes
cg14982203	FOXN3	0.243694	0.08	0.014	TSS200	Shore	-0.126415	yes	yes
cg14548777	DDX5	0.223044	-0.099	0.016	Body	Shore	-0.124647	yes	yes
cg06001716	BRCA1	0.215463	-0.111	0.012	Body	Island	-0.121465	yes	yes
cg00446123	LIME1	0.206002	0.14	0	TSS1500	Shore	-0.12105	yes	yes
cg24810836	RNASEH2A	0.250973	-0.088	0.012	TSS200	Shore	-0.119434	yes	yes
cg19184885	NPEPPS	0.224078	-0.173	0	TSS200	Open sea	-0.112465	yes	yes
cg01775245	MCPH1	0.226949	-0.107	0.009	TSS1500	Open sea	-0.112133	yes	yes
cg26276233	BRCA1	0.211093	-0.092	0.042	Body	Island	-0.110466	yes	yes
cg06204948	MARK2	0.244707	0.084	0.034	Body	Open sea	-0.108036	yes	yes
cg05471373	ATM	0.240089	-0.094	0.013	Body	Open sea	-0.107111	yes	yes
cg21201401	LIME1	0.21635	0.134	0	3'UTR	Shore	-0.105359	yes	yes
cg22438280	COG5	0.21952	-0.104	0.015	TSS1500	Shore	-0.105042	yes	yes
cg12169568	FOXN3	0.201849	-0.13	0.004	Body	Open sea	-0.10248	yes	yes
cg05072008	FIGNL1	0.229543	-0.101	0.011	Body	Island	-0.102186	yes	yes
cg13201342	ARNT	0.253029	-0.111	0.002	TSS1500	Open sea	-0.101317	yes	yes
cg25338972	ESR1	0.252753	-0.147	0	Body	Open sea	-0.10034	yes	yes
cg24635736	PSTK	0.21967	-0.091	0.023	Body	Shore	-0.0982996	yes	yes
cg20992663	TRIM33	0.222401	-0.095	0.024	TSS1500	Shore	-0.0948483	yes	yes
cg05337761	C1orf86	0.21965	-0.073	0.046	Body	Island	-0.092326	yes	yes
cg07639900	KLF6	0.222452	-0.098	0.016	3'UTR	Shore	-0.0914879	yes	yes
cg24710309	ARID4B	0.240051	-0.079	0.04	TSS1500	Open sea	-0.0887959	yes	yes
cg10725344	FAM180A	0.223623	-0.137	0.001	1stExon	Open sea	-0.0884228	yes	yes
cg07095530	ZNHIT1	0.201858	-0.13	0.005	Body	Shore	-0.0872315	yes	yes
cg12139707	ATM	0.249377	-0.116	0.002	Body	Open sea	-0.0850455	yes	yes
cg00842076	FOXN3	0.21667	-0.187	0	TSS200	Shore	-0.0845893	yes	yes
cg06095752	MAP4K4	0.233237	-0.11	0.009	3'UTR	Shore	-0.0821981	yes	yes
cg18537383	MCPH1	0.242845	-0.143	0	TSS1500	Open sea	-0.0782906	yes	yes
cg01008256	SLC12A9	0.219654	0.1	0.034	TSS1500	Island	-0.0721538	yes	yes
cg26227225	C1orf86	0.211948	-0.075	0.032	Body	Island	-0.070127	yes	yes
cg11288801	DAZAP1	0.216491	-0.122	0.007	5'UTR	Shore	-0.0696606	yes	yes
cg02246992	ATAD5	0.206602	-0.12	0.016	Body	Shore	-0.0648763	yes	yes
cg01586432	KEAP1	0.22244	-0.103	0.015	5'UTR	Open sea	-0.0589939	yes	yes
cg09507411	XRCC4	0.234461	-0.111	0.003	TSS200	Open sea	-0.0558239	yes	yes
cg10615591	RTEL1	0.227404	-0.148	0	TSS200	Island	-0.0542689	yes	yes
cg21332304	NPEPPS	0.219868	-0.103	0.008	TSS200	Open sea	-0.0524819	yes	yes
cg15353597	MAP4K4	0.206622	-0.125	0.013	TSS200	Shore	-0.0494552	yes	yes
cg26426488	SLC12A9	0.230797	-0.106	0.01	TSS200	Shelf	-0.0480115	yes	yes
cg25044817	MFSD2B	0.206584	-0.103	0.02	Body	Island	-0.0424563	yes	yes
cg17534029	RTEL1	0.227303	-0.123	0	TSS1500	Island	-0.0424425	yes	yes
cg02687055	MFSD2B	0.201145	-0.063	0.038	TSS200	Island	-0.0420643	yes	yes
cg22522598	BRD4	0.25272	-0.099	0.002	Body	Open sea	-0.0391412	yes	yes
cg14873022	ZNF827	0.258345	-0.184	0	Body	Open sea	-0.0294946	yes	yes
cg08367223	SNRPA	0.221116	-0.106	0.014	TSS200	Shore	-0.0287953	yes	yes
cg13259296	MFSD2B	0.207532	-0.07	0.036	TSS1500	Island	-0.0285034	yes	yes
cg04398547	UBR4	0.233616	-0.173	0	Body	Open sea	-0.0253299	yes	yes
cg02886077	FRYL	0.204166	-0.161	0.001	TSS1500	Shore	-0.0252283	yes	yes
cg23519022	CAPZB	0.201708	-0.121	0.001	TSS200	Open sea	-0.0193762	yes	yes
cg17360338	GATAD2A	0.230975	-0.099	0.019	Body	Shelf	-0.017395	yes	yes
cg22429852	KPNA2	0.240015	-0.104	0.009	TSS200	Shore	-0.0168909	yes	yes
cg23485307	TGFBR2	0.215834	-0.088	0.029	TSS200	Open sea	-0.0152817	yes	yes
cg03480346	MFSD2B	0.325828	-0.076	0.001	Body	Shore	-0.00393	yes	yes
cg14495753	ANAPC13	0.230619	-0.089	0.022	3'UTR	Open sea	-0.00353982	yes	yes
cg20547015	PPP1CC	0.207016	0.158	0.002	Body	Open sea	-0.00298824	yes	yes
cg01630691	BMPR2	0.220465	-0.143	0.001	TSS1500	Open sea	0.000781964	yes	yes
cg19449067	ESR1	0.235738	-0.203	0	TSS200	Open sea	0.00331427	yes	yes
cg09066338	MFSD2B	0.202545	-0.101	0.005	Body	Island	0.00423166	yes	yes
cg17127015	ADPGK	0.231045	-0.09	0.016	5'UTR	Open sea	0.00869328	yes	yes
cg01778908	VAC14	0.21798	-0.098	0.023	TSS200	Open sea	0.0241057	yes	yes
cg16080125	GNA12	0.209688	-0.186	0	5'UTR	Island	0.029349	yes	yes
cg01492538	GNA12	0.211532	-0.212	0	TSS200	Island	0.0313224	yes	yes
cg26558862	PBRM1	0.228873	-0.105	0.004	TSS1500	Open sea	0.0325725	yes	yes
cg13298116	MTA2	0.238623	-0.137	0	5'UTR	Island	0.0332736	yes	yes
cg00368296	ELAVL1	0.2042	-0.141	0.004	TSS200	Open sea	0.0350681	yes	yes
cg11884933	GNA12	0.212896	-0.219	0	TSS200	Shore	0.0352648	yes	yes
cg12830438	REV1	0.220028	-0.172	0	5'UTR	Open sea	0.036263	yes	yes
cg07825294	DAZAP1	0.218684	-0.139	0.001	Body	Shelf	0.0476974	yes	yes
cg04904099	CDH3	0.200078	0.101	0.031	TSS1500	Shore	0.052922	yes	yes
cg16320427	FOXP1	0.212932	-0.127	0.001	Body	Open sea	0.0614946	yes	yes
cg26213155	SLC6A5	0.228135	-0.101	0.017	TSS200	Shore	0.068896	yes	yes
cg09615821	VAC14	0.241469	-0.103	0.006	TSS1500	Open sea	0.0794916	yes	yes
cg11118778	PAWR	0.206854	-0.088	0.022	Body	Shore	0.0833822	yes	yes
cg14628708	COG5	0.220704	-0.204	0	TSS1500	Open sea	0.0925565	yes	yes
cg23668057	SYNGR2	0.283868	-0.082	0.004	Body	Shore	0.0966515	yes	yes
cg00904578	GNA13	0.216935	-0.093	0.012	Body	Open sea	0.1032	yes	yes
cg18220666	EREG	0.238299	-0.124	0.001	TSS200	Open sea	0.117073	yes	yes
cg00156230	CCM2	0.211619	-0.137	0.001	TSS200	Open sea	0.133737	yes	yes
cg15332386	SYNE1	0.21302	-0.175	0	Body	Open sea	0.152096	yes	yes
cg23462788	SCN11A	0.229001	-0.087	0.033	TSS1500	Open sea	0.19863	yes	yes
cg13706582	ZNF385D	0.211822	-0.144	0.003	5'UTR	Open sea	0.212835	yes	yes
cg26256192	BCL3	0.236418	-0.127	0.001	Body	Island	0.213441	yes	yes
cg25026237	CDYL	0.247587	0.075	0.045	Body	Island	0.214014	yes	yes
cg17883035	BCL3	0.205013	-0.164	0.001	Body	Island	0.221339	yes	yes
cg07804276	CRYBA2	0.203244	0.116	0.009	Body	Shore	0.259084	yes	yes
cg09459774	FOXP1	0.222473	-0.126	0.002	Body	Open sea	0.283075	yes	yes
cg26589485	RTN4RL1	0.25428	-0.083	0.007	1stExon	Shore	0.289552	yes	yes
cg01064265	IRX6	0.245559	0.122	0	3'UTR	Island	0.293016	yes	yes
cg02631906	PRDX1	0.201139	-0.035	0.375	Body	Shore	-0.680521	yes
cg00359181	GALM	0.236828	0.015	0.672	1stExon	Open sea	-0.661065	yes
cg07960944	LDLR	0.268224	0.041	0.122	Body	Shore	-0.658635	yes
cg12043428	GALM	0.246331	0.038	0.256	Body	Open sea	-0.658533	yes
cg05604112	GALM	0.258598	0.024	0.394	Body	Open sea	-0.645072	yes
cg22381454	LDLR	0.283002	0.043	0.078	TSS200	Shore	-0.630859	yes
cg05249393	LDLR	0.277395	0.052	0.052	TSS200	Shore	-0.614603	yes
cg01546378	GALM	0.261296	0.024	0.455	3'UTR	Open sea	-0.582068	yes
cg23643435	GALM	0.231688	0.009	0.78	Body	Open sea	-0.571145	yes
cg23943360	LDLR	0.250471	0.046	0.099	TSS200	Shore	-0.570199	yes
cg05275752	GALM	0.271939	0.008	0.776	Body	Open sea	-0.562695	yes
cg18062140	RBM38	0.204496	0	0.999	TSS200	Shore	-0.544977	yes
cg20986875	RAMP1	0.254778	0.01	0.754	TSS200	Island	-0.509555	yes
cg12984877	ZNF827	0.200358	-0.077	0.15	TSS200	Shore	-0.481602	yes
cg01554410	IRX6	0.268351	0.036	0.274	5'UTR	Shore	-0.481311	yes
cg11558474	TMEM2	0.208006	0.012	0.8	TSS200	Shore	-0.464553	yes
cg12972064	FNDC3B	0.233854	0.075	0.051	TSS200	Open sea	-0.46215	yes
cg06972019	ENO1	0.252	0.027	0.41	TSS200	Shore	-0.45572	yes
cg03270167	RAMP1	0.246989	0.001	0.986	Body	Shore	-0.449147	yes
cg27262236	RBM38	0.298761	-0.029	0.288	Body	Island	-0.438861	yes
cg17107017	ATP1A1	0.216993	-0.003	0.928	Body	Open sea	-0.433112	yes
cg07156115	AHR	0.200363	-0.005	0.911	1stExon	Open sea	-0.431654	yes
cg27567335	RAMP1	0.205694	0.038	0.357	Body	Island	-0.415385	yes
cg17740140	TOP1	0.234271	0.045	0.249	3'UTR	Shore	-0.413256	yes
cg27418586	RAMP1	0.214934	-0.015	0.587	Body	Island	-0.410484	yes
cg05005217	CDCA2	0.220406	0.005	0.915	5'UTR	Shore	-0.407283	yes
cg24678803	SYCE1	0.214159	0.029	0.457	Body	Shore	-0.402784	yes
cg10583414	HDAC7	0.274958	-0.01	0.676	TSS1500	Island	-0.391562	yes
cg25274263	PTPN14	0.222552	-0.06	0.143	Body	Open sea	-0.384205	yes
cg02161761	DSCC1	0.220075	-0.012	0.788	Body	Shore	-0.377674	yes
cg03032025	CPEB4	0.208086	-0.026	0.609	TSS1500	Shore	-0.37316	yes
cg00249032	SDC4	0.217029	-0.069	0.111	TSS200	Shore	-0.356797	yes
cg19742736	TBC1D20	0.267367	-0.027	0.424	TSS1500	Shelf	-0.351581	yes
cg23067085	FOXP1	0.234538	0.028	0.453	5'UTR	Open sea	-0.349664	yes
cg01941586	PPIE	0.253179	-0.058	0.108	TSS200	Shore	-0.347221	yes
cg03030757	FANCE	0.21535	-0.01	0.784	Body	Island	-0.346144	yes
cg21028142	NPLOC4	0.21231	0.016	0.729	Body	Open sea	-0.344806	yes
cg22157087	ESR1	0.208457	-0.079	0.088	Body	Open sea	-0.339671	yes
cg04305879	C15orf56	0.226628	-0.016	0.609	TSS200	Island	-0.339548	yes
cg18166376	FOXP1	0.21246	0.049	0.26	TSS1500	Open sea	-0.33744	yes
cg11939465	C15orf56	0.252753	-0.008	0.757	Body	Island	-0.334636	yes
cg15141592	HDAC7	0.208	-0.013	0.734	5'UTR	Island	-0.33448	yes
cg16398362	RAD51C	0.20694	-0.032	0.513	5'UTR	Shore	-0.334353	yes
cg12665414	CPEB4	0.229816	-0.049	0.241	TSS200	Shelf	-0.333802	yes
cg23690866	SOX9	0.215442	-0.009	0.828	Body	Island	-0.332618	yes
cg15298875	CCDC15	0.205019	-0.067	0.158	TSS200	Shore	-0.332473	yes
cg18665871	FOXP1	0.272556	0	0.999	TSS200	Shore	-0.332189	yes
cg14525688	C15orf56	0.271826	-0.019	0.422	Body	Island	-0.32992	yes
cg25946646	BMPR1A	0.213841	-0.037	0.316	TSS1500	Open sea	-0.326541	yes
cg24498031	C15orf56	0.257903	-0.015	0.511	1stExon	Island	-0.324892	yes
cg00524967	RFC3	0.230051	-0.065	0.127	TSS1500	Shore	-0.318944	yes
cg07834955	SFRP5	0.330255	0.014	0.539	5'UTR	Island	-0.314501	yes
cg04320255	FOXP1	0.247373	-0.016	0.629	TSS1500	Shore	-0.313733	yes
cg09417692	TGFBR2	0.220498	0.003	0.93	5'UTR	Open sea	-0.312392	yes
cg10695848	HDAC7	0.284686	-0.006	0.812	TSS1500	Island	-0.309782	yes
cg10860819	LRRK2	0.236963	0.038	0.332	5'UTR	Shore	-0.309654	yes
cg06192549	AP2M1	0.210405	-0.08	0.081	Body	Shore	-0.308751	yes
cg02428100	KEAP1	0.205759	-0.013	0.66	TSS200	Island	-0.306621	yes
cg02408775	HDAC7	0.28036	-0.017	0.459	TSS200	Island	-0.302069	yes
cg20025677	HSP90AB1	0.203931	0.001	0.987	TSS200	Shelf	-0.301137	yes
cg19038540	S1PR1	0.273322	0.05	0.096	1stExon	Shore	-0.30068	yes
cg04455164	DPY19L2	0.20819	-0.052	0.157	Body	Island	-0.298825	yes
cg05068428	C15orf56	0.210632	-0.011	0.661	Body	Island	-0.29874	yes
cg00546153	PPIE	0.213811	-0.061	0.149	Body	Shore	-0.296806	yes
cg19273756	SKA2	0.230901	-0.024	0.515	Body	Shelf	-0.296391	yes
cg13892980	C15orf56	0.203881	-0.019	0.449	TSS1500	Island	-0.288383	yes
cg19536652	FOXP1	0.312877	-0.003	0.902	Body	Shore	-0.287731	yes
cg03098629	MCM8	0.225903	-0.056	0.146	Body	Shore	-0.286844	yes
cg21126344	SOX9	0.347879	-0.016	0.475	TSS200	Island	-0.286767	yes
cg25801292	KEAP1	0.22862	-0.01	0.812	1stExon	Island	-0.275576	yes
cg20742234	FOXP1	0.251215	-0.011	0.716	5'UTR	Shore	-0.27238	yes
cg04676561	HIST1H1B	0.225801	-0.039	0.235	TSS200	Island	-0.270902	yes
cg22831607	SFRP5	0.313648	-0.009	0.685	Body	Island	-0.268061	yes
cg10536349	SPAG9	0.242341	-0.027	0.443	TSS1500	Open sea	-0.26739	yes
cg11206041	HIST1H1B	0.268209	-0.028	0.26	Body	Island	-0.266854	yes
cg02110529	RAD51C	0.204264	-0.092	0.062	3'UTR	Shore	-0.263211	yes
cg04286438	PUF60	0.202654	-0.059	0.186	Body	Shore	-0.262764	yes
cg02449373	FUT1	0.201306	-0.006	0.869	Body	Island	-0.260938	yes
cg18798248	HIST1H1B	0.293282	-0.035	0.183	Body	Island	-0.259854	yes
cg14334286	HIST1H1B	0.26442	-0.029	0.249	TSS1500	Island	-0.25819	yes
cg07138603	HIST1H1B	0.285773	-0.027	0.216	5'UTR	Island	-0.25726	yes
cg24607398	MLH1	0.259786	-0.001	0.972	Body	Shore	-0.255029	yes
cg10589385	SETDB1	0.224166	-0.056	0.163	Body	Shore	-0.254487	yes
cg13598358	PPP1CC	0.223462	0.012	0.781	5'UTR	Shelf	-0.25404	yes
cg07367113	BRD9	0.277158	-0.016	0.594	TSS1500	Shore	-0.248462	yes
cg01524174	SOX9	0.276811	-0.025	0.298	TSS200	Island	-0.248366	yes
cg10990993	MLH1	0.249421	-0.016	0.669	5'UTR	Shore	-0.248139	yes
cg17820890	SFRP5	0.234337	-0.022	0.435	Body	Island	-0.244115	yes
cg08327038	CIRH1A	0.207755	0.027	0.54	TSS200	Open sea	-0.243015	yes
cg01999046	TRAF2	0.201032	-0.072	0.119	TSS1500	Shore	-0.242337	yes
cg26964117	PIH1D1	0.215999	-0.064	0.081	Body	Shore	-0.242238	yes
cg27340001	TP53BP1	0.227995	-0.032	0.448	Body	Shore	-0.237987	yes
cg00969323	DTYMK	0.20828	-0.068	0.144	Body	Shore	-0.237824	yes
cg26546113	DHX9	0.277493	-0.047	0.162	Body	Shore	-0.236862	yes
cg24022651	FNDC3B	0.203427	-0.043	0.339	TSS1500	Open sea	-0.236522	yes
cg15171154	TGFBR2	0.277283	-0.02	0.511	TSS200	Open sea	-0.234456	yes
cg25028855	EXTL3	0.218615	-0.085	0.052	Body	Shore	-0.233997	yes
cg04514556	FOXP1	0.202542	0.006	0.847	Body	Island	-0.232264	yes
cg01511742	FOXP1	0.247522	0.039	0.219	Body	Shore	-0.2321	yes
cg06818532	BBX	0.29661	0.048	0.058	TSS200	Open sea	-0.23123	yes
cg20525486	FOXP1	0.248773	0.042	0.257	TSS1500	Shore	-0.22828	yes
cg05517527	BRE	0.204838	-0.01	0.791	3'UTR	Shore	-0.227954	yes
cg01704198	CLASP2	0.235948	-0.051	0.175	TSS200	Shore	-0.219612	yes
cg14953379	AGK	0.240539	0.015	0.681	TSS200	Open sea	-0.218519	yes
cg05937453	SFRP5	0.223346	-0.03	0.288	Body	Island	-0.217672	yes
cg07696592	FOXP1	0.218685	-0.001	0.975	TSS1500	Island	-0.2146	yes
cg05670953	MLH1	0.217038	0.004	0.898	5'UTR	Shore	-0.210784	yes
cg13315923	FNDC3B	0.24204	-0.042	0.292	5'UTR	Open sea	-0.209558	yes
cg06640533	CSNK2A2	0.265642	-0.043	0.232	Body	Open sea	-0.209037	yes
cg05198819	RAD50	0.228909	-0.022	0.593	TSS200	Shore	-0.208948	yes
cg24179734	BRD9	0.216068	0.002	0.946	TSS1500	Shore	-0.207376	yes
cg10925640	MDC1	0.220453	0.016	0.705	Body	Shore	-0.205644	yes
cg21987515	FBXW7	0.219461	-0.054	0.24	Body	Open sea	-0.20063	yes
cg08038033	FOXP1	0.246307	-0.001	0.984	Body	Open sea	-0.199837	yes
cg24851651	CCS	0.257493	-0.024	0.473	Body	Shelf	-0.199532	yes
cg11751806	ADAMTS20	0.21159	0	0.996	Body	Island	-0.195335	yes
cg15078838	BRE	0.211374	-0.04	0.324	Body	Shore	-0.193707	yes
cg11442717	PHF10	0.233764	-0.034	0.27	Body	Open sea	-0.19155	yes
cg18590709	SPAG9	0.209288	-0.026	0.547	5'UTR	Open sea	-0.186085	yes
cg26589351	SPOP	0.233408	-0.063	0.096	Body	Open sea	-0.185519	yes
cg27553626	PPP1R8	0.201588	0.007	0.879	1stExon	Shore	-0.1803	yes
cg21505571	DDX5	0.237706	-0.016	0.603	TSS200	Shelf	-0.178675	yes
cg11350586	SOX9	0.246406	0.057	0.114	Body	Shore	-0.175848	yes
cg05160678	S1PR1	0.250582	0.006	0.832	5'UTR	Shore	-0.17342	yes
cg24116870	ADAMTS20	0.2235	0.012	0.753	5'UTR	Island	-0.173281	yes
cg04506585	SOX9	0.246922	-0.017	0.6	Body	Shore	-0.169878	yes
cg00070235	CRAMP1L	0.218976	-0.032	0.272	5'UTR	Open sea	-0.165853	yes
cg06677013	CYB5R4	0.242704	0.074	0.059	Body	Shore	-0.164929	yes
cg00747372	MAP4K4	0.210263	0.074	0.064	5'UTR	Open sea	-0.16226	yes
cg23585979	EREG	0.205674	0.034	0.344	Body	Open sea	-0.162166	yes
cg27417609	CDH3	0.254058	-0.04	0.278	Body	Island	-0.162081	yes
cg18872420	SPTLC2	0.240802	-0.059	0.11	TSS200	Open sea	-0.160669	yes
cg14565465	TMEM2	0.229499	-0.056	0.154	Body	Open sea	-0.157599	yes
cg21004104	DDI2	0.237574	-0.028	0.482	Body	Open sea	-0.156935	yes
cg21229718	CSNK1A1	0.221364	-0.052	0.209	TSS1500	Open sea	-0.156032	yes
cg00541638	USP7	0.267639	0.067	0.058	TSS200	Shore	-0.155358	yes
cg10068539	MARK2	0.215443	0.019	0.582	5'UTR	Shore	-0.151526	yes
cg20888386	CRYBA2	0.200459	0.006	0.868	Body	Island	-0.15106	yes
cg15490781	CRYBA2	0.232043	0.004	0.881	TSS1500	Island	-0.149622	yes
cg20506347	FOXP1	0.211393	0.058	0.208	TSS1500	Open sea	-0.148029	yes
cg04438997	SOX9	0.23442	0.046	0.245	Body	Shore	-0.14624	yes
cg03972466	C16orf72	0.21303	0.009	0.847	Body	Island	-0.142314	yes
cg06330323	TSC2	0.201183	-0.06	0.106	Body	Shore	-0.140321	yes
cg11646192	EREG	0.203591	-0.024	0.59	TSS200	Open sea	-0.136396	yes
cg04266315	RFWD3	0.217079	-0.058	0.104	Body	Shore	-0.135731	yes
cg19360009	YPEL5	0.209098	0.03	0.422	TSS200	Shore	-0.134343	yes
cg15448220	SETDB1	0.210281	-0.001	0.97	Body	Shore	-0.133784	yes
cg24746726	SULT1E1	0.234277	-0.027	0.504	TSS200	Open sea	-0.133771	yes
cg21828233	CAPZA1	0.201861	0.02	0.661	TSS200	Shelf	-0.132917	yes
cg20740769	S1PR1	0.240716	-0.012	0.706	5'UTR	Island	-0.131389	yes
cg20386404	PTPN14	0.231171	0.011	0.779	3'UTR	Open sea	-0.129294	yes
cg24150153	ARHGAP29	0.21025	0.002	0.954	Body	Shore	-0.128567	yes
cg17459298	ADAMTS20	0.200001	0.025	0.594	Body	Shore	-0.127048	yes
cg17738861	MTMR12	0.211821	-0.074	0.079	Body	Open sea	-0.125543	yes
cg07516697	FOXP1	0.303097	-0.003	0.908	Body	Island	-0.124874	yes
cg18558767	FOXP1	0.238096	-0.036	0.323	TSS200	Open sea	-0.122386	yes
cg12613618	MARK2	0.228996	0.042	0.288	Body	Open sea	-0.116605	yes
cg19308222	EREG	0.267996	-0.008	0.804	TSS1500	Open sea	-0.11627	yes
cg11580844	FKBPL	0.208963	-0.044	0.331	TSS1500	Shore	-0.113234	yes
cg17998964	MARK2	0.221601	0.07	0.107	5'UTR	Open sea	-0.111755	yes
cg04173586	DOT1L	0.258638	-0.039	0.171	Body	Shore	-0.111556	yes
cg24321706	TGFBR2	0.233148	-0.033	0.402	TSS200	Shore	-0.110806	yes
cg11039361	MARK2	0.270372	0.059	0.082	5'UTR	Open sea	-0.108296	yes
cg08554554	ARFRP1	0.218739	-0.036	0.384	1stExon	Shelf	-0.105184	yes
cg00522231	ITGB1BP1	0.245575	0.002	0.947	TSS200	Open sea	-0.103221	yes
cg06879746	VARS2	0.214917	-0.037	0.393	Body	Shore	-0.102173	yes
cg12912293	ARNT	0.221141	-0.075	0.098	Body	Shore	-0.100701	yes
cg00489401	FLT4	0.246239	0.004	0.917	TSS1500	Island	-0.100299	yes
cg18836366	SACS	0.204798	-0.006	0.886	TSS1500	Open sea	-0.0985475	yes
cg01927825	C1orf86	0.228527	-0.057	0.16	TSS200	Island	-0.0981301	yes
cg17128892	IRF2	0.225817	-0.054	0.221	Body	Shelf	-0.0977748	yes
cg24937136	PARP1	0.227582	0.075	0.069	Body	Shore	-0.0970368	yes
cg08242636	CBFB	0.216179	0.038	0.363	Body	Shore	-0.0968522	yes
cg24374738	CRYBA2	0.255575	0.017	0.467	Body	Island	-0.0962998	yes
cg06203364	C1orf86	0.221853	-0.063	0.101	5'UTR	Island	-0.0960675	yes
cg24768365	ADAMTS20	0.211002	-0.012	0.804	TSS1500	Shore	-0.0958267	yes
cg03573068	SLC6A5	0.203046	-0.001	0.977	Body	Shore	-0.0952456	yes
cg14762784	FKBPL	0.201218	-0.005	0.909	TSS200	Shore	-0.0950638	yes
cg05338680	S1PR1	0.229657	-0.031	0.4	1stExon	Island	-0.0936659	yes
cg00750917	FAM135B	0.204802	-0.01	0.844	5'UTR	Shore	-0.0929658	yes
cg27036111	SLC6A5	0.217718	0.017	0.716	Body	Shore	-0.0927986	yes
cg14731653	CRYBA2	0.278745	0.018	0.464	TSS1500	Island	-0.0912432	yes
cg01214063	PPP1R3A	0.240074	0.019	0.606	TSS1500	Open sea	-0.0902898	yes
cg18548288	ZNF766	0.232342	-0.059	0.131	5'UTR	Shore	-0.0890051	yes
cg04885832	NSD1	0.246389	0.018	0.573	5'UTR	Island	-0.0887202	yes
cg21533262	COG5	0.200091	0.012	0.78	TSS1500	Open sea	-0.0880432	yes
cg19328711	MARK2	0.200136	0.007	0.866	TSS1500	Open sea	-0.0878213	yes
cg06690760	FOXP1	0.217538	-0.034	0.319	5'UTR	Island	-0.0858778	yes
cg27057509	VARS2	0.210788	-0.016	0.725	Body	Shore	-0.084984	yes
cg15231942	MED16	0.246294	-0.061	0.081	TSS200	Shore	-0.0846574	yes
cg23761497	TSSC1	0.236154	-0.045	0.21	Body	Shore	-0.0824753	yes
cg05291674	PIAS1	0.248991	-0.023	0.548	5'UTR	Open sea	-0.0824168	yes
cg09149894	FKBPL	0.213491	-0.036	0.411	1stExon	Shore	-0.0808311	yes
cg00235661	SGOL1	0.223232	0.011	0.772	Body	Shore	-0.07849	yes
cg02244028	SCN11A	0.206285	-0.01	0.812	1stExon	Open sea	-0.0778295	yes
cg24900425	BRCA1	0.249805	0.053	0.095	TSS1500	Island	-0.0777352	yes
cg19536922	TSSC1	0.244293	-0.067	0.063	Body	Shore	-0.0769414	yes
cg06973652	BRCA1	0.239745	0.026	0.458	TSS200	Shore	-0.0765098	yes
cg12449528	MFSD2B	0.219836	-0.084	0.058	TSS200	Shore	-0.074503	yes
cg17403609	FLT4	0.264928	-0.004	0.895	TSS1500	Island	-0.0732952	yes
cg05549077	FOXP1	0.269896	-0.033	0.22	Body	Island	-0.0727785	yes
cg18372208	BRCA1	0.216166	0.076	0.096	TSS200	Island	-0.0726515	yes
cg09734418	ITGB1BP1	0.244058	0.024	0.452	5'UTR	Open sea	-0.0706452	yes
cg13856340	SCAI	0.221139	0.058	0.181	5'UTR	Open sea	-0.0701992	yes
cg21891967	FANCC	0.21731	0.034	0.407	5'UTR	Island	-0.0691829	yes
cg17803993	FOXP1	0.205939	0.045	0.32	TSS200	Open sea	-0.0691763	yes
cg02628801	S1PR1	0.231141	-0.022	0.387	3'UTR	Island	-0.0659032	yes
cg02805994	CRYBA2	0.208367	0.055	0.205	Body	Island	-0.0654705	yes
cg08211068	FANCA	0.21305	-0.05	0.074	TSS200	Shore	-0.0645745	yes
cg07175985	SACS	0.237358	0.007	0.839	Body	Open sea	-0.063234	yes
cg17844121	PPP1R3A	0.238895	-0.033	0.335	Body	Open sea	-0.0620271	yes
cg16006004	BRCA1	0.277068	0.049	0.124	TSS200	Island	-0.0617715	yes
cg25738236	BRCA1	0.201645	0.052	0.219	3'UTR	Shore	-0.0599319	yes
cg03883555	SACS	0.22822	-0.007	0.856	Body	Open sea	-0.0597263	yes
cg10775273	CRYBA2	0.277201	0.018	0.398	5'UTR	Island	-0.0592053	yes
cg07368857	FOXP1	0.269419	0.039	0.246	TSS1500	Open sea	-0.0591525	yes
cg12626698	SYCE1	0.249307	-0.011	0.698	Body	Island	-0.058973	yes
cg26305174	SLC12A9	0.22997	0.059	0.141	Body	Shore	-0.0572448	yes
cg17974185	CTNNBL1	0.201681	-0.028	0.571	TSS200	Shore	-0.0568973	yes
cg01900413	ETS1	0.220323	-0.059	0.19	TSS200	Island	-0.0562336	yes
cg19864808	STK19	0.227297	-0.037	0.327	TSS200	Shore	-0.0560519	yes
cg03963011	ETS1	0.211601	-0.03	0.512	5'UTR	Shore	-0.0550325	yes
cg00754426	RALGAPB	0.211395	-0.015	0.721	TSS1500	Shore	-0.0545621	yes
cg07006551	FBXO44	0.20053	-0.071	0.061	Body	Shore	-0.0535928	yes
cg09981464	ZCCHC14	0.219471	0.001	0.979	Body	Island	-0.0515135	yes
cg25578781	ETS1	0.212368	-0.036	0.425	TSS200	Open sea	-0.0512746	yes
cg05136531	THUMPD2	0.214399	0.023	0.616	5'UTR	Shore	-0.050494	yes
cg18323466	S1PR1	0.204779	0.001	0.981	TSS200	Island	-0.0488653	yes
cg27477067	NAP1L4	0.218293	0.015	0.69	Body	Shore	-0.0476675	yes
cg25122699	CPEB4	0.224107	0.043	0.322	Body	Shore	-0.0472045	yes
cg18700744	NAA25	0.212878	0.062	0.151	TSS1500	Open sea	-0.046794	yes
cg14127626	FANCC	0.221006	0.039	0.331	TSS1500	Island	-0.0463646	yes
cg11250576	HSPA4	0.221933	-0.008	0.846	5'UTR	Shore	-0.0461433	yes
cg25244476	ETS1	0.277601	-0.008	0.772	Body	Shore	-0.0451337	yes
cg09915500	ETS1	0.245216	-0.034	0.356	TSS1500	Shore	-0.0430216	yes
cg12825509	TRA2B	0.217593	0.083	0.053	TSS1500	Open sea	-0.0420466	yes
cg17445097	PHF12	0.217841	0.012	0.779	1stExon	Open sea	-0.0417147	yes
cg26548497	RNF25	0.211318	-0.004	0.932	Body	Shore	-0.0404662	yes
cg03025986	TSSC1	0.345675	-0.033	0.1	Body	Shore	-0.0393662	yes
cg08369368	NSD1	0.240055	0.034	0.359	TSS200	Island	-0.0379287	yes
cg18016826	NSD1	0.222409	0.065	0.142	TSS1500	Island	-0.0376574	yes
cg03202732	MARK2	0.203408	-0.084	0.072	1stExon	Open sea	-0.0343253	yes
cg03100752	ASNA1	0.206207	-0.048	0.312	TSS1500	Shore	-0.0327128	yes
cg06546677	HSF1	0.300586	-0.047	0.08	Body	Open sea	-0.0306758	yes
cg25102735	MAD2L2	0.217978	-0.065	0.068	Body	Island	-0.0279157	yes
cg05658771	FANCA	0.226358	-0.054	0.069	Body	Shore	-0.0273717	yes
cg23024343	COG5	0.200495	-0.031	0.473	TSS1500	Shelf	-0.0268325	yes
cg04002794	FNDC3B	0.225923	-0.056	0.186	TSS200	Open sea	-0.0264912	yes
cg06545761	ZCCHC14	0.279178	0	0.989	1stExon	Island	-0.0249214	yes
cg05399320	SLC6A5	0.239026	0.029	0.446	Body	Shore	-0.020801	yes
cg13478668	SCAI	0.20028	-0.029	0.536	1stExon	Open sea	-0.0203767	yes
cg08044694	BRD4	0.209799	-0.008	0.849	Body	Open sea	-0.0189039	yes
cg26577201	CRYBA2	0.242151	0.029	0.249	5'UTR	Island	-0.0179792	yes
cg23383189	NSD1	0.200038	0.066	0.204	Body	Island	-0.0158303	yes
cg04569615	SLC6A5	0.246484	-0.042	0.267	TSS1500	Shore	-0.0144232	yes
cg08454053	RTN4RL1	0.276243	0.009	0.736	TSS1500	Island	-0.0110185	yes
cg19988492	DYRK1A	0.27086	0.019	0.529	3'UTR	Open sea	-0.00440407	yes
cg06315208	MDC1	0.249974	0.052	0.149	TSS200	Shore	0.00186315	yes
cg23669611	RTN4RL1	0.255269	-0.015	0.605	Body	Island	0.0124831	yes
cg21505925	DYRK1A	0.266686	0.027	0.396	TSS1500	Open sea	0.0152438	yes
cg10930218	PTEN	0.291368	0.017	0.513	Body	Island	0.0184965	yes
cg04707787	PTEN	0.332297	0.016	0.416	TSS1500	Island	0.0205255	yes
cg10377921	BRD4	0.202612	0.015	0.766	TSS1500	Open sea	0.0221254	yes
cg14182974	RCL1	0.229449	-0.05	0.133	TSS200	Shore	0.0221885	yes
cg03418563	KRTAP10-3	0.245133	-0.032	0.4	5'UTR	Open sea	0.0253028	yes
cg15077193	PTBP1	0.236444	-0.001	0.979	1stExon	Shore	0.0256851	yes
cg27549619	AXIN1	0.210684	-0.037	0.42	Body	Island	0.0260013	yes
cg00393985	WIPI2	0.218319	0.009	0.817	Body	Shelf	0.0270194	yes
cg18953873	PTEN	0.274426	0.031	0.171	Body	Island	0.0334418	yes
cg02841912	SYNE1	0.253239	0.064	0.067	5'UTR	Shore	0.0376554	yes
cg25565730	ESR1	0.212078	0.05	0.298	TSS1500	Open sea	0.0382436	yes
cg07655693	PTEN	0.295907	0.021	0.377	TSS1500	Island	0.0384359	yes
cg04164584	PHF12	0.209538	0.033	0.477	1stExon	Open sea	0.0388143	yes
cg20078972	BRD4	0.250077	0.015	0.686	5'UTR	Open sea	0.0430387	yes
cg01354923	PTEN	0.288831	0.036	0.162	TSS1500	Island	0.0437425	yes
cg03009240	FZR1	0.219988	-0.029	0.349	Body	Shore	0.0472151	yes
cg16702014	ABCC1	0.215634	-0.059	0.192	1stExon	Open sea	0.0491195	yes
cg16971641	KRTAP10-3	0.224454	-0.039	0.375	Body	Open sea	0.0492429	yes
cg12967327	RTN4RL1	0.217121	-0.035	0.383	TSS200	Shelf	0.0505805	yes
cg27299538	PTEN	0.29223	0.025	0.227	TSS200	Island	0.0508431	yes
cg01045337	AXIN1	0.267411	-0.006	0.843	TSS1500	Island	0.0509712	yes
cg09550257	PTEN	0.237164	0.024	0.371	1stExon	Island	0.0517661	yes
cg00993830	UBE2H	0.255633	-0.044	0.24	Body	Open sea	0.0529659	yes
cg18141918	PTEN	0.270325	0.03	0.193	5'UTR	Island	0.0559045	yes
cg03672997	TAF3	0.21474	-0.037	0.407	TSS1500	Shore	0.0574884	yes
cg18132851	ESR1	0.250291	0.045	0.247	Body	Open sea	0.0596944	yes
cg04059318	PTEN	0.2872	0.028	0.264	Body	Island	0.0623149	yes
cg02261018	PTEN	0.306455	0.022	0.31	Body	Island	0.0654225	yes
cg13528847	PTEN	0.272504	0.019	0.455	TSS1500	Island	0.066258	yes
cg09528884	PTEN	0.27876	0.028	0.261	TSS200	Island	0.0667024	yes
cg10205334	PTEN	0.300741	0.022	0.313	TSS1500	Island	0.0680102	yes
cg09320210	NHEJ1	0.205502	0.008	0.84	5'UTR	Open sea	0.0695876	yes
cg24337786	EIF3K	0.231117	-0.025	0.386	TSS200	Shore	0.0765245	yes
cg18828137	KRT74	0.217243	0.049	0.281	Body	Open sea	0.0767561	yes
cg03214660	PTEN	0.266397	0.028	0.277	Body	Island	0.0786337	yes
cg05171584	ESR1	0.205771	-0.05	0.272	TSS1500	Shore	0.0800274	yes
cg13137765	KRTAP10-3	0.216767	-0.002	0.959	1stExon	Open sea	0.0818834	yes
cg18725573	LIME1	0.232605	0.021	0.616	5'UTR	Island	0.0827712	yes
cg16134717	MAD2L2	0.23891	0.04	0.271	TSS1500	Island	0.0849593	yes
cg09472211	PTEN	0.305997	0.019	0.44	TSS200	Island	0.0862682	yes
cg26090855	PTEN	0.275473	0.02	0.34	TSS1500	Island	0.089765	yes
cg21573601	PTEN	0.258921	0.024	0.355	5'UTR	Island	0.103478	yes
cg16047292	CYP3A43	0.219266	-0.039	0.317	5'UTR	Open sea	0.103583	yes
cg06488678	TMPRSS9	0.227632	-0.059	0.157	TSS1500	Open sea	0.104228	yes
cg17557106	PTEN	0.261279	0.022	0.416	Body	Island	0.108114	yes
cg23679344	MED1	0.227552	-0.037	0.369	Body	Shore	0.112235	yes
cg10440011	DPH1	0.225069	0.061	0.119	5'UTR	Island	0.11318	yes
cg11313862	SYNE1	0.243858	-0.049	0.204	Body	Open sea	0.113278	yes
cg00723338	MYL5	0.213063	0.053	0.245	Body	Shore	0.117605	yes
cg27422496	PTEN	0.206099	0.039	0.316	3'UTR	Island	0.120297	yes
cg22564317	PTEN	0.255791	0.025	0.381	TSS1500	Island	0.120696	yes
cg03216043	DNM2	0.211507	-0.023	0.512	TSS200	Open sea	0.121096	yes
cg26594335	F2R	0.200878	0.066	0.152	Body	Shore	0.122128	yes
cg07777652	WRB	0.214508	0.02	0.641	TSS1500	Shore	0.122637	yes
cg02796568	SYNE1	0.224755	-0.039	0.345	Body	Open sea	0.123668	yes
cg23467008	ESR1	0.254496	-0.018	0.503	1stExon	Shore	0.124274	yes
cg01946401	SUPT3H	0.251505	0.006	0.856	5'UTR	Open sea	0.124413	yes
cg10660844	FLT4	0.206824	0.049	0.213	TSS1500	Shelf	0.124816	yes
cg05643964	LIME1	0.229501	-0.027	0.466	5'UTR	Island	0.127193	yes
cg27316956	SYNE1	0.242073	-0.05	0.183	1stExon	Shore	0.129546	yes
cg02966332	LIME1	0.216243	-0.007	0.872	TSS200	Island	0.130072	yes
cg00579868	WIPI2	0.261274	0.048	0.135	TSS1500	Shelf	0.130614	yes
cg11813455	ESR1	0.253887	-0.026	0.428	TSS1500	Shore	0.131153	yes
cg19411146	ESR1	0.284722	-0.006	0.829	5'UTR	Shore	0.136133	yes
cg03043127	F2R	0.211381	0.071	0.117	5'UTR	Shore	0.136168	yes
cg15990192	ATP1A1	0.205509	-0.01	0.728	Body	Island	0.139905	yes
cg06731059	PTEN	0.254308	0.024	0.473	Body	Island	0.140355	yes
cg02413326	B3GALT5	0.230092	-0.01	0.783	TSS1500	Open sea	0.141213	yes
cg23165623	ESR1	0.235398	-0.017	0.657	TSS1500	Shore	0.141794	yes
cg03480605	NUB1	0.233294	-0.046	0.24	5'UTR	Shore	0.143228	yes
cg24900983	ESR1	0.220208	-0.047	0.272	5'UTR	Shore	0.143357	yes
cg27078890	ETS1	0.240535	-0.074	0.051	TSS200	Open sea	0.144078	yes
cg00220737	KCTD8	0.216189	0.012	0.727	Body	Shore	0.144478	yes
cg09611620	FOXP1	0.249213	0.028	0.458	TSS200	Open sea	0.145272	yes
cg10547761	C20orf196	0.200634	-0.079	0.094	Body	Open sea	0.147801	yes
cg22589728	FOXP1	0.208046	-0.002	0.973	TSS1500	Open sea	0.148539	yes
cg21950534	ESR1	0.243208	-0.011	0.778	TSS1500	Shore	0.149205	yes
cg02328545	FLT4	0.246171	0.036	0.184	Body	Open sea	0.150159	yes
cg09120395	VAC14	0.220956	-0.076	0.069	TSS1500	Open sea	0.152827	yes
cg23233589	SYNE1	0.213059	-0.039	0.364	Body	Shore	0.154195	yes
cg09196146	FOXN3	0.220302	-0.007	0.853	1stExon	Open sea	0.155615	yes
cg03616827	ZFAT	0.215203	0.009	0.838	5'UTR	Open sea	0.159013	yes
cg18432105	MYH2	0.244511	-0.042	0.26	Body	Open sea	0.159912	yes
cg01176363	LIME1	0.269027	-0.006	0.812	5'UTR	Island	0.161646	yes
cg17073306	MYL5	0.212492	-0.039	0.406	TSS200	Shelf	0.163418	yes
cg11342277	ATP1A1	0.267215	0.002	0.932	5'UTR	Island	0.166873	yes
cg05879505	RTN4RL1	0.205911	0.079	0.093	1stExon	Shore	0.16712	yes
cg21849932	LIME1	0.262071	-0.007	0.797	TSS200	Island	0.16743	yes
cg18781372	SCN11A	0.236018	-0.08	0.051	TSS200	Open sea	0.169132	yes
cg20382675	FOXP1	0.236496	-0.033	0.39	3'UTR	Open sea	0.169143	yes
cg10290679	ETS1	0.244661	-0.028	0.424	Body	Open sea	0.1705	yes
cg14267754	CYP3A43	0.215694	-0.036	0.36	Body	Open sea	0.170565	yes
cg00655307	ESR1	0.241817	-0.041	0.233	5'UTR	Shore	0.174381	yes
cg06485114	FLT4	0.206189	0.002	0.959	TSS200	Island	0.179183	yes
cg17714832	SYCE1	0.222797	-0.02	0.651	1stExon	Shelf	0.180469	yes
cg21614759	ESR1	0.235437	-0.036	0.266	Body	Shore	0.182208	yes
cg21608605	ESR1	0.260975	0.037	0.291	TSS1500	Shore	0.184145	yes
cg10072590	MYH2	0.244987	-0.048	0.205	5'UTR	Open sea	0.184185	yes
cg04738091	PTEN	0.231827	0.022	0.518	Body	Island	0.185601	yes
cg07795168	FLT4	0.250455	0.026	0.358	Body	Open sea	0.189416	yes
cg06691963	FOXP1	0.209415	-0.061	0.117	Body	Open sea	0.192576	yes
cg12584590	TMEM233	0.21362	-0.063	0.155	5'UTR	Open sea	0.194816	yes
cg24637231	FAM135B	0.211997	0	0.991	Body	Shore	0.197317	yes
cg15412736	PTEN	0.238513	0.011	0.75	TSS200	Island	0.199685	yes
cg13079047	ATP1A1	0.215214	-0.02	0.574	TSS1500	Island	0.200249	yes
cg04955791	SYNE1	0.23897	-0.068	0.081	Body	Shore	0.200661	yes
cg23297812	FLT4	0.225622	0.033	0.319	TSS1500	Island	0.201523	yes
cg06077821	FLT4	0.223235	-0.033	0.448	TSS200	Island	0.20218	yes
cg06010032	FAM135B	0.231631	-0.037	0.366	Body	Island	0.204257	yes
cg27535410	PRTN3	0.233246	-0.009	0.709	TSS200	Island	0.205623	yes
cg01142475	MYH2	0.233873	-0.016	0.691	5'UTR	Open sea	0.207005	yes
cg27084903	PTEN	0.235611	0.024	0.549	Body	Island	0.208118	yes
cg07305463	LCT	0.207659	-0.034	0.469	TSS200	Open sea	0.208789	yes
cg04616691	PTEN	0.249584	0.038	0.308	TSS200	Island	0.211248	yes
cg19634213	PTEN	0.269332	0.04	0.223	Body	Island	0.213476	yes
cg20253551	ESR1	0.226366	-0.058	0.076	TSS1500	Island	0.213774	yes
cg18677812	SCN11A	0.249793	-0.064	0.081	Body	Open sea	0.215236	yes
cg01777019	ESR1	0.237443	-0.018	0.568	TSS200	Shore	0.216859	yes
cg04582473	PTEN	0.223806	0.022	0.571	Body	Island	0.218678	yes
cg04824711	PTEN	0.251818	0.064	0.094	Body	Shore	0.219954	yes
cg00920970	ESR1	0.254775	-0.052	0.057	1stExon	Island	0.222835	yes
cg01228636	PTEN	0.255886	0.053	0.155	Body	Island	0.225097	yes
cg22220502	PAWR	0.222522	-0.004	0.93	TSS200	Shelf	0.225455	yes
cg09480264	SYCE1	0.232842	-0.059	0.122	5'UTR	Open sea	0.226458	yes
cg04913653	ZNF385D	0.278147	0.024	0.436	Body	Open sea	0.227638	yes
cg26127345	PTEN	0.234868	0.033	0.427	TSS1500	Island	0.229826	yes
cg15980539	ESR1	0.252949	-0.048	0.056	TSS1500	Island	0.230194	yes
cg02720618	ESR1	0.272336	-0.046	0.098	TSS200	Shore	0.231523	yes
cg08995089	PTEN	0.222451	0.036	0.392	TSS1500	Island	0.232014	yes
cg14773260	F2R	0.29547	-0.011	0.703	Body	Island	0.235354	yes
cg02254898	FLT4	0.216751	-0.006	0.896	Body	Shore	0.237178	yes
cg10441070	ESR1	0.212562	0.031	0.445	1stExon	Shelf	0.244232	yes
cg05384123	FOXP1	0.239598	-0.028	0.47	TSS1500	Open sea	0.24513	yes
cg10442913	ATP1A1	0.213904	-0.014	0.725	TSS1500	Island	0.245967	yes
cg19787694	PRTN3	0.251931	-0.067	0.051	3'UTR	Island	0.246087	yes
cg15626350	ESR1	0.245755	-0.063	0.062	TSS1500	Shore	0.250472	yes
cg23267759	GATA6	0.319939	-0.039	0.094	Body	Island	0.251689	yes
cg25734539	B3GALT5	0.201539	-0.015	0.746	TSS1500	Open sea	0.252052	yes
cg25731261	BBC3	0.244573	0.069	0.067	TSS1500	Shore	0.256432	yes
cg25344623	LCT	0.239303	-0.072	0.062	TSS1500	Open sea	0.258253	yes
cg24764793	ESR1	0.208888	-0.047	0.204	TSS1500	Shelf	0.258905	yes
cg05397697	FOXN3	0.236478	-0.007	0.848	TSS200	Open sea	0.259577	yes
cg07072463	FLT4	0.237069	0.004	0.925	Body	Island	0.263611	yes
cg08500323	FLT4	0.216852	0.035	0.29	TSS200	Shore	0.265139	yes
cg07263853	FLT4	0.207811	0.003	0.945	TSS200	Island	0.265854	yes
cg11832309	FLT4	0.223632	0.069	0.125	TSS200	Shore	0.270026	yes
cg22828884	FOXP1	0.216567	-0.056	0.195	Body	Open sea	0.27918	yes
cg24678700	F2R	0.238211	-0.005	0.849	5'UTR	Island	0.284068	yes
cg26709720	B3GALT5	0.230508	0.016	0.689	1stExon	Open sea	0.285149	yes
cg14718568	F2R	0.33097	-0.005	0.837	Body	Island	0.285567	yes
cg04715503	CLDN9	0.28476	0.026	0.394	Body	Shore	0.285827	yes
cg10932086	FOXN3	0.233855	0.011	0.753	Body	Open sea	0.28616	yes
cg04528371	F2R	0.243271	-0.007	0.855	Body	Island	0.291061	yes
cg20420826	ATP1A1	0.24803	0.015	0.647	TSS1500	Island	0.291576	yes
cg06578561	FAM135B	0.243309	0.009	0.814	TSS1500	Shore	0.293682	yes
cg16112467	FOXN3	0.226459	0.013	0.731	5'UTR	Open sea	0.29724	yes
cg14564722	FOXP1	0.220594	-0.004	0.933	Body	Open sea	0.297672	yes
cg13436055	F2R	0.230711	-0.033	0.369	5'UTR	Island	0.300047	yes
cg03771844	FOXN3	0.241463	-0.001	0.981	Body	Open sea	0.300279	yes
cg10424264	FLT4	0.233777	0.005	0.901	5'UTR	Shore	0.303714	yes
cg26344024	FOXP1	0.225701	-0.08	0.064	TSS1500	Open sea	0.306856	yes
cg21157690	ESR1	0.211323	0.025	0.576	TSS1500	Shore	0.31384	yes
cg27009812	CLDN9	0.203194	-0.008	0.88	Body	Shore	0.325428	yes
cg06241812	FOXP1	0.207801	-0.016	0.728	1stExon	Open sea	0.333869	yes
cg08199758	CLDN9	0.252633	-0.006	0.853	Body	Shore	0.335098	yes
cg26322737	ZNF385D	0.240813	-0.062	0.109	TSS1500	Open sea	0.353021	yes
cg13679772	FOXN3	0.207017	-0.03	0.5	5'UTR	Open sea	0.354709	yes
cg18342703	FOXP1	0.202748	-0.062	0.12	1stExon	Open sea	0.360327	yes
cg03730027	FLT4	0.243863	0.009	0.795	5'UTR	Shore	0.360667	yes
cg01415909	RTN4RL1	0.23902	0.071	0.054	TSS1500	Island	0.360722	yes
cg08907436	ESR1	0.203606	0.054	0.174	TSS1500	Shelf	0.363686	yes
cg05399036	FOXP1	0.212908	-0.075	0.061	TSS1500	Open sea	0.36412	yes
cg16000504	ZNF385D	0.245589	-0.016	0.669	Body	Open sea	0.365434	yes
cg20342907	TMPRSS13	0.232762	0.001	0.975	TSS200	Open sea	0.369786	yes
cg01186551	FOXP1	0.232442	-0.051	0.178	Body	Open sea	0.398501	yes
cg22888311	PAWR	0.200153	-0.039	0.42	TSS1500	Open sea	0.408967	yes
cg25827144	FOXP1	0.211155	-0.004	0.925	1stExon	Open sea	0.413267	yes
cg11105872	FOXP1	0.213923	-0.034	0.278	5'UTR	Open sea	0.417162	yes
cg06719445	FOXN3	0.246043	-0.017	0.633	Body	Open sea	0.418087	yes
cg14771313	FOXP1	0.24168	-0.003	0.937	TSS1500	Open sea	0.423232	yes
cg03992149	IRX6	0.207262	0.071	0.104	TSS1500	Shore	0.447017	yes
cg07644184	FOXP1	0.21979	-0.05	0.208	TSS1500	Open sea	0.455595	yes
cg24864984	FOXP1	0.205122	-0.025	0.589	5'UTR	Open sea	0.456384	yes
cg21667061	NARG2	0.213675	0.034	0.403	Body	Shore	NA	yes
