# Supplementary material for: DNA methylation variations of DNA damage response correlate survival and local immune status in melanomas
Source: Immun Inflamm Dis. 2024 Sep 10;12(9):e1331. doi: 10.1002/iid3.1331 (PMC11386344; doi:10.1002/iid3.1331)
Supplement: Supplementary file 2 — Supporting information. [file IID3-12-e1331-s001.xlsx]

## Sheet: Sheet3
Suppl. Table S1: Multi-variate Cox regression analysis of the 4-CpG risk score signature in each melanoma cohort
	Univariate Cox analyses					Multivariate Cox analyses
Variables	Wald	HR	95% CI	sig		Wald	HR	95% CI	sig
TCGA-SKCM
Age	27.638	1.025	1.016-1.035	<0.001		5.061	1.014	1.002-1.026	0.024
Tumor Stage (I/II vs. III/IV)	14.596	0.571	0.428-0.761	<0.001		17.932	0.466	0.327-0.664	<0.001
Metastatic vs. primary tumors	17.31	2.506	1.626-3.863	<0.001		7.25	2.065	1.218-3.500	0.007
Thickness (<2mm vs. ≥2mm)	32.983	0.39	0.283-0.538	<0.001		1.17	0.8	0.533-1.199	0.28
Risk group (low vs. high)	30.335	0.467	0.356-0.612	<0.001		6.493	0.634	0.447-0.900	0.011
GSE144487
Metastatic vs. primary tumors	2.994	2.256	0.898-5.672	0.084
Risk group (low vs. high)	9.859	0.564	0.395-0.806	0.002
GSE51547
BRAF (wt vs. mut)	2.627	1.705	0.894-3.251	0.105
Thickness (<2mm vs. ≥2mm)	1.279	0.6	0.248-1.454	0.258
CDKN2A (not homozygous vs. homozygous)	0.164	0.855	0.399-1.828	0.685
NRAS (wt vs. mut)	6.859	0.37	0.176-0.779	0.009		5.293	0.41	0.192-0.876	0.021
CLARK4 (<4 vs. ≥4)	0.016	0.95	0.424-2.129	0.901
Risk group (low vs. high)	4.808	0.48	0.249-0.925	0.028		3.585	0.522	0.267-1.023	0.058
